# Supplementary material for: Malaria-driven adaptation of MHC class I in wild bonobo populations
Source: Nat Commun. 2023 Feb 23;14:1033. doi: 10.1038/s41467-023-36623-9 (PMC9950436; doi:10.1038/s41467-023-36623-9)
Supplement: Supplementary file 3 — Source Data [file 41467_2023_36623_MOESM3_ESM.xlsx]

## Sheet: Figure 2a
Figure 2a	Supertype
		ML	LK	IK	BN	KR	TL2-W	TL2-E
Percentages	B27	78.57	44.12	66.67	63.64	60.81	35.71	16.35
	B07	21.43	17.65	16.67	20.46	13.51	50	77.89
	Patr-B*17:03	0	38.24	16.67	15.91	24.32	14.29	0
	Unknown	0	0	0	0	1.35	0	5.77
		ML	LK	IK	BN	KR	TL2-W	TL2-E
Allele counts	B27	22	15	24	28	45	5	17
	B07	6	6	6	9	10	7	81
	Patr-B*17:03	0	13	6	7	18	2	0
	Unknown	0	0	0	0	1	0	6

## Sheet: Figure 2b
Figure 2b	KIR
		ML	LK	IK	BN	KR	TL2-W	TL2-E
Percentages	Bw4	78.57	67.65	41.67	36.36	39.19	64.29	0
	C1	14.29	8.82	11.11	11.36	10.81	7.14	0
	None	7.14	23.53	47.22	52.27	48.65	28.57	96.15
	Unknown	0	0	0	0	1.35	0	3.85
		ML	LK	IK	BN	KR	TL2-W	TL2-E
Allele counts	Bw4	22	23	15	16	29	9
	C1	4	3	4	5	8	1
	None	2	8	17	23	36	4	100
	Unknown	0	0	0	0	1	0	4
